# Supplementary material for: The research of knowledge diffusion network model for Tourism Destination-Public ecological civilization
Source: PLoS One. 2024 Oct 15;19(10):e0310112. doi: 10.1371/journal.pone.0310112 (PMC11478825; doi:10.1371/journal.pone.0310112)
Supplement: S1 Data — (XLSX) [file pone.0310112.s001.xlsx]

## Sheet: Scenic Spot Data
ScenicSpot	VisitorCount	KnowledgeStorage	TimePeriod
Spot_18	32041	996	4		ScenicSpot: The name of the scenic spot, chosen from a predefined list of 50 names ranging from "Spot_1" to "Spot_50". VisitorCount: The number of visitors. KnowledgeStorage: The amount of knowledge stored,. TimePeriod: The time period.
Spot_115	20190	222	96
Spot_69	39616	55	0
Spot_196	45800	974	32
Spot_69	12448	671	11
Spot_2	17985	94	34
Spot_21	24944	417	55
Spot_300	32854	454	26
Spot_286	39822	252	47
Spot_288	26051	964	11
Spot_137	30669	719	78
Spot_75	20701	759	80
Spot_25	31461	795	7
Spot_20	15082	504	4
Spot_72	44397	686	50
Spot_160	37881	180	17
Spot_115	3853	545	35
Spot_43	38279	334	70
Spot_103	39808	804	39
Spot_152	48628	316	10
Spot_83	32625	105	49
Spot_255	1824	152	95
Spot_219	6119	525	12
Spot_49	31178	241	10
Spot_65	48577	11	94
Spot_144	18816	262	98
Spot_115	26807	477	78
Spot_120	35583	299	60
Spot_102	17285	933	24
Spot_229	49347	362	2
Spot_6	42668	233	28
Spot_22	1698	231	22
Spot_163	39162	778	74
Spot_10	3948	992	48
Spot_210	44172	306	93
Spot_170	37322	688	6
Spot_129	8802	99	64
Spot_111	31146	236	62
Spot_160	3573	665	45
Spot_280	32927	131	5
Spot_276	4783	482	7
Spot_129	26430	343	13
Spot_15	7862	551	34
Spot_197	41563	494	64
Spot_242	42209	972	49
Spot_32	47515	589	99
Spot_86	30372	412	8
Spot_204	18299	769	96
Spot_119	34113	523	39
Spot_130	41747	529	52
Spot_197	28288	899	67
Spot_115	33732	962	61
Spot_170	25164	448	65
Spot_97	48062	567	70
Spot_204	38688	30	60
Spot_100	30565	812	9
Spot_97	39208	596	22
Spot_288	11100	645	40
Spot_141	36884	129	84
Spot_272	29590	291	18
Spot_10	12952	463	11
Spot_293	14529	394	54
Spot_86	1955	598	17
Spot_275	49398	292	94
Spot_272	37120	256	10
Spot_284	12437	249	41
Spot_51	30007	556	10
Spot_188	3640	803	46
Spot_171	26869	333	67
Spot_189	19876	93	5
Spot_196	24929	184	8
Spot_73	18943	136	38
Spot_113	19166	482	26
Spot_114	38405	294	47
Spot_75	5634	479	32
Spot_190	15860	978	62
Spot_139	28870	500	16
Spot_278	24711	58	39
Spot_119	9872	239	54
Spot_14	33625	11	61
Spot_150	12932	208	68
Spot_132	41445	433	77
Spot_234	20966	175	47
Spot_201	16837	508	86
Spot_196	44563	885	88
Spot_210	39882	714	100
Spot_129	23887	543	12
Spot_199	7360	483	53
Spot_67	25250	187	82
Spot_295	6092	751	30
Spot_113	6375	394	1
Spot_254	19970	385	26
Spot_143	21975	862	34
Spot_159	42500	813	87
Spot_184	14968	731	35
Spot_295	38168	845	91
Spot_98	25283	745	25
Spot_223	27933	893	31
Spot_144	43637	915	44
Spot_231	17091	389	26
Spot_261	42361	357	38
Spot_111	10779	934	59
Spot_128	25555	947	35
Spot_286	45549	450	43
Spot_289	34529	178	88
Spot_15	38926	8	11
Spot_63	12188	19	55
Spot_223	43679	89	93
Spot_192	48561	52	97
Spot_142	41561	237	8
Spot_168	9618	905	85
Spot_183	43175	37	10
Spot_7	48780	606	53
Spot_163	24969	454	9
Spot_118	39060	121	10
Spot_232	38119	704	42
Spot_245	12906	297	36
Spot_253	37221	319	49
Spot_270	46536	55	13
Spot_125	22557	34	87
Spot_231	47465	605	74
Spot_274	11370	610	64
Spot_104	35358	927	6
Spot_67	26421	841	26
Spot_279	34721	161	80
Spot_198	33535	513	74
Spot_74	15069	46	57
Spot_112	44428	71	2
Spot_281	47122	570	6
Spot_37	24428	767	2
Spot_300	35017	106	63
Spot_146	4061	96	26
Spot_269	42450	973	15
Spot_232	21032	897	76
Spot_34	48205	887	87
Spot_249	49058	725	8
Spot_47	41939	835	72
Spot_229	46494	473	17
Spot_255	34973	713	55
Spot_23	36162	441	95
Spot_1	36399	367	66
Spot_293	4101	895	4
Spot_127	35568	746	22
Spot_20	18048	468	5
Spot_297	11026	128	50
Spot_106	3404	308	33
Spot_254	22888	459	10
Spot_247	9147	762	34
Spot_295	14383	684	60
Spot_234	26699	433	58
Spot_244	34659	771	1
Spot_260	13197	913	58
Spot_177	22818	288	80
Spot_150	20348	593	65
Spot_146	29963	730	35
Spot_153	28285	120	62
Spot_71	44389	824	68
Spot_90	19862	274	9
Spot_180	36255	523	25
Spot_279	45574	543	11
Spot_87	39772	143	54
Spot_20	29752	790	18
Spot_173	30148	1	47
Spot_72	21089	444	98
Spot_245	22570	343	31
Spot_60	33652	707	68
Spot_21	10417	727	70
Spot_53	46033	216	66
Spot_267	15976	533	80
Spot_102	42139	862	93
Spot_211	34097	449	34
Spot_295	28413	45	58
Spot_15	14250	823	41
Spot_291	46097	993	39
Spot_76	20829	357	37
Spot_56	39675	239	64
Spot_245	14161	735	31
Spot_261	2045	385	20
Spot_196	43117	140	84
Spot_99	42210	962	29
Spot_126	41438	447	81
Spot_31	32021	50	24
Spot_71	30862	493	67
Spot_9	30717	828	60
Spot_74	44450	78	16
Spot_127	2042	298	46
Spot_47	1155	434	6
Spot_288	38661	761	64
Spot_172	8938	988	55
Spot_51	42232	411	24
Spot_37	5430	369	88
Spot_263	32718	707	99
Spot_72	31812	458	39
Spot_164	18032	434	12
Spot_185	22836	848	97
Spot_272	18219	666	84
Spot_165	25382	798	38
Spot_269	8517	172	62
Spot_62	19738	932	98
Spot_265	29048	560	74
Spot_288	23840	657	67
Spot_146	11617	891	6
Spot_66	17815	703	62
Spot_140	45298	414	65
Spot_169	15255	744	70
Spot_49	40320	774	1
Spot_140	27833	924	75
Spot_144	2246	313	24
Spot_224	42644	586	22
Spot_123	11539	527	89
Spot_43	3762	719	43
Spot_214	5776	881	59
Spot_18	28906	256	70
Spot_272	14677	478	15
Spot_299	15989	165	92
Spot_159	23028	849	12
Spot_75	23102	864	95
Spot_21	33444	260	9
Spot_21	45154	698	25
Spot_107	14398	259	53
Spot_272	19032	401	51
Spot_158	7625	826	12
Spot_271	48622	659	9
Spot_142	46988	421	73
Spot_56	45649	637	14
Spot_128	20089	8	9
Spot_206	12549	789	24
Spot_249	45166	701	16
Spot_218	29156	733	75
Spot_43	22448	526	88
Spot_218	26124	658	100
Spot_279	12733	776	65
Spot_207	29540	526	75
Spot_282	31714	929	29
Spot_243	37093	8	64
Spot_95	41032	455	2
Spot_143	3685	604	72
Spot_192	32814	840	18
Spot_274	19617	478	3
Spot_285	40563	278	74
Spot_295	5701	603	50
Spot_25	13457	191	17
Spot_39	43800	860	88
Spot_110	28846	125	15
Spot_286	10041	211	75
Spot_229	3874	818	0
Spot_226	23396	766	89
Spot_34	32361	160	69
Spot_230	40842	653	18
Spot_48	6897	266	20
Spot_150	19258	430	45
Spot_246	10833	92	6
Spot_276	10310	76	96
Spot_271	34948	640	71
Spot_54	47271	98	62
Spot_82	15891	364	81
Spot_201	22412	70	74
Spot_126	38924	797	71
Spot_95	40016	37	63
Spot_143	41506	177	35
Spot_115	20748	887	64
Spot_27	1163	450	36
Spot_143	46032	558	69
Spot_78	44332	996	86
Spot_41	11893	753	40
Spot_147	28251	140	72
Spot_209	34047	316	77
Spot_128	34925	337	51
Spot_89	15728	596	100
Spot_174	12270	930	81
Spot_36	14502	400	61
Spot_32	37959	151	35
Spot_141	3685	53	19
Spot_266	46324	465	22
Spot_267	17913	472	6
Spot_185	21040	156	55
Spot_165	15705	714	30
Spot_244	20988	19	80
Spot_147	36160	532	21
Spot_208	18545	573	48
Spot_246	47178	779	0
Spot_32	46736	389	83
Spot_116	14204	836	93
Spot_119	40707	354	57
Spot_217	4086	264	54
Spot_293	42092	313	28
Spot_145	19763	75	6
Spot_260	11498	326	95
Spot_110	18515	274	35
Spot_145	36024	291	58
Spot_296	35269	307	38
Spot_268	44751	857	22
Spot_99	12094	743	45
Spot_159	12752	38	100
Spot_14	16942	98	67
Spot_96	15410	641	11
Spot_7	22780	254	15
Spot_3	3927	150	90
Spot_77	15490	100	67
Spot_50	21664	200	25
Spot_206	38378	21	98
Spot_135	44833	282	14
Spot_296	17348	105	60
Spot_283	40335	794	95
Spot_266	35418	804	1
Spot_251	38145	71	88
Spot_133	35947	283	86
Spot_21	43342	809	33
Spot_164	5567	512	28
Spot_210	35090	260	68
Spot_22	27192	711	60
Spot_72	49076	697	38
Spot_248	23047	614	7
Spot_182	49770	546	64
Spot_209	19985	732	84
Spot_6	18533	771	68
Spot_205	30116	130	82
Spot_215	14480	162	87
Spot_228	10489	993	44
Spot_260	38337	941	56
Spot_243	34870	362	81
Spot_6	17720	89	30
Spot_54	3070	696	47
Spot_1	5545	2	87
Spot_167	6504	550	87
Spot_58	28570	939	46
Spot_154	41448	907	23
Spot_191	47960	814	84
Spot_286	33527	424	89
Spot_233	12402	593	7
Spot_259	28630	664	0
Spot_291	1997	286	45
Spot_94	27126	912	86
Spot_46	38759	247	94
Spot_251	36346	400	29
Spot_186	26584	694	0
Spot_201	46775	571	67
Spot_63	24060	972	58
Spot_234	45944	181	2
Spot_129	22892	650	57
Spot_50	49072	743	22
Spot_146	45115	835	74
Spot_241	1460	669	10
Spot_10	34754	220	54
Spot_51	46180	668	28
Spot_208	16839	54	74
Spot_47	44250	353	82
Spot_269	18675	348	88
Spot_51	34789	463	38
Spot_215	29561	815	85
Spot_207	6027	159	3
Spot_226	37765	528	4
Spot_220	6841	281	0
Spot_168	3628	127	80
Spot_90	3056	833	73
Spot_243	24523	46	60
Spot_183	21277	47	29
Spot_84	34304	822	45
Spot_43	12783	43	55
Spot_139	3152	489	89
Spot_97	14917	265	55
Spot_119	6903	13	66
Spot_19	33503	253	0
Spot_217	34519	932	52
Spot_16	34489	183	88
Spot_178	22696	193	33
Spot_135	5672	487	88
Spot_122	20304	338	74
Spot_203	3550	807	0
Spot_42	6436	890	0
Spot_139	4615	200	6
Spot_117	32167	759	95
Spot_259	44459	948	88
Spot_222	15861	162	36
Spot_67	48795	786	2
Spot_21	10612	129	99
Spot_51	23991	569	8
Spot_172	40996	804	81
Spot_29	32319	416	0
Spot_80	36501	324	49
Spot_8	42589	447	82
Spot_72	9280	705	72
Spot_61	30909	945	4
Spot_65	26562	689	24
Spot_77	6307	390	32
Spot_13	31215	296	50
Spot_110	22473	222	67
Spot_277	40393	955	41
Spot_120	30342	873	0
Spot_171	15350	67	13
Spot_92	19465	786	68
Spot_238	27230	975	45
Spot_10	39730	829	85
Spot_192	47129	636	34
Spot_134	12297	890	64
Spot_245	31787	229	55
Spot_57	15667	318	8
Spot_12	11530	745	35
Spot_93	17694	80	6
Spot_190	19677	368	58
Spot_47	29840	897	92
Spot_207	14688	585	60
Spot_174	29899	554	41
Spot_115	34739	74	66
Spot_169	42383	196	87
Spot_43	28825	140	81
Spot_64	18453	827	57
Spot_141	35313	8	55
Spot_137	32096	769	28
Spot_149	49303	577	70
Spot_148	18358	817	77
Spot_38	37490	931	24
Spot_96	45473	611	70
Spot_298	1755	517	21
Spot_55	44413	663	17
Spot_231	10114	368	22
Spot_70	7908	625	67
Spot_211	10323	557	90
Spot_95	13444	200	65
Spot_193	43661	623	38
Spot_34	22501	473	64
Spot_271	43847	815	31
Spot_288	43765	183	45
Spot_216	43521	17	43
Spot_185	45080	590	53
Spot_34	48920	499	13
Spot_275	31225	337	78
Spot_254	41512	878	98
Spot_223	26982	77	20
Spot_108	14375	380	52
Spot_208	24105	600	79
Spot_57	47229	547	43
Spot_157	7047	82	27
Spot_135	44762	130	7
Spot_207	49748	579	26
Spot_79	15954	528	43
Spot_282	13636	969	91
Spot_105	4975	190	27
Spot_60	37973	83	3
Spot_94	21335	41	61
Spot_265	47213	538	72
Spot_292	14369	146	9
Spot_126	22237	384	87
Spot_291	14081	376	27
Spot_68	33884	397	39
Spot_17	43337	589	50
Spot_265	26593	313	76
Spot_154	34753	628	6
Spot_233	40262	590	25
Spot_206	20716	50	89
Spot_115	42022	853	57
Spot_254	17172	181	11
Spot_194	13565	93	60
Spot_251	18569	505	86
Spot_262	18886	190	52
Spot_97	10906	625	17
Spot_143	21029	183	89
Spot_259	43028	92	49
Spot_109	15368	813	94
Spot_67	42753	655	98
Spot_20	18046	277	23
Spot_107	25892	899	46
Spot_297	42249	220	96
Spot_200	40074	614	56
Spot_299	5406	488	25
Spot_248	19595	437	77
Spot_171	3386	612	6
Spot_71	49721	289	52
Spot_92	20309	927	69
Spot_84	41773	574	49
Spot_300	25272	276	25
Spot_164	19671	90	94
Spot_235	34065	614	71
Spot_267	18728	127	50
Spot_68	38275	650	4
Spot_223	25211	13	95
Spot_115	46511	795	79
Spot_142	18158	401	51
Spot_64	43749	78	19
Spot_29	29129	195	73
Spot_257	38751	248	87
Spot_278	25343	912	96
Spot_298	16525	101	44
Spot_6	19552	851	19
Spot_108	34903	569	39
Spot_268	24395	613	69
Spot_254	24870	618	57
Spot_139	15613	324	54
Spot_194	1450	118	26
Spot_240	23849	487	53
Spot_165	45954	762	83
Spot_82	11545	770	80
Spot_214	1268	799	27
Spot_125	39192	558	92
Spot_160	20155	622	88
Spot_212	16721	622	78
Spot_197	21713	455	56
Spot_147	3932	48	82
Spot_76	35019	478	0
Spot_45	2763	741	81
Spot_105	30236	428	78
Spot_138	34216	510	24
Spot_185	10588	742	28
Spot_143	27355	665	42
Spot_35	26360	641	90
Spot_297	20635	463	35
Spot_217	29243	48	30
Spot_203	7771	251	12
Spot_259	32386	255	58
Spot_38	1730	134	8
Spot_234	43862	875	47
Spot_46	19622	970	8
Spot_152	29475	179	9
Spot_158	35862	915	22
Spot_255	2591	649	32
Spot_30	16852	534	51
Spot_124	40180	660	77
Spot_89	33818	848	72
Spot_207	5299	709	22
Spot_246	20012	659	75
Spot_299	4129	97	42
Spot_257	27066	954	88
Spot_136	31368	11	98
Spot_72	21375	914	26
Spot_174	40030	910	10
Spot_226	34444	404	8
Spot_33	45894	216	29
Spot_259	39786	358	38
Spot_155	5528	422	90
Spot_27	1605	284	33
Spot_259	21384	724	55
Spot_248	9904	946	58
Spot_295	47843	288	44
Spot_18	31260	544	34
Spot_21	26232	621	78
Spot_154	28945	373	75
Spot_64	5878	892	30
Spot_179	13462	702	28
Spot_289	25958	234	83
Spot_237	48455	93	30
Spot_227	7018	860	12
Spot_203	43983	169	64
Spot_168	43344	40	82
Spot_151	30741	182	75
Spot_175	43402	836	50
Spot_254	11792	925	83
Spot_250	44234	925	35
Spot_49	28196	370	14
Spot_159	40797	808	93
Spot_49	38135	552	2
Spot_230	46040	520	65
Spot_212	34061	488	56
Spot_218	19513	400	57
Spot_232	25232	374	90
Spot_238	7743	38	57
Spot_90	14937	647	11
Spot_79	14870	253	95
Spot_261	27814	85	35
Spot_135	22410	921	50
Spot_266	5405	578	43
Spot_51	14347	52	18
Spot_82	7773	95	85
Spot_216	36700	484	97
Spot_150	42338	713	88
Spot_59	25948	124	70
Spot_84	14795	599	47
Spot_67	28105	263	2
Spot_222	11024	129	17
Spot_168	33882	331	89
Spot_180	5663	165	94
Spot_150	35055	725	7
Spot_223	40790	702	5
Spot_167	5480	516	64
Spot_111	46358	583	75
Spot_233	16309	87	76
Spot_14	37144	843	77
Spot_235	3219	94	18
Spot_73	43206	791	86
Spot_232	29872	910	74
Spot_79	35907	630	54
Spot_10	22713	415	28
Spot_33	5412	314	68
Spot_124	39642	131	8
Spot_222	10394	632	28
Spot_105	3930	954	1
Spot_154	48965	74	6
Spot_1	42852	783	28
Spot_156	14006	734	67
Spot_194	25963	156	69
Spot_231	46158	204	72
Spot_194	45279	91	13
Spot_295	7985	329	80
Spot_204	49722	423	21
Spot_23	37751	435	84
Spot_42	20563	893	39
Spot_60	36418	503	76
Spot_217	43888	336	93
Spot_174	42935	792	33
Spot_164	23725	91	66
Spot_258	40857	838	63
Spot_49	45632	75	41
Spot_93	13382	722	96
Spot_179	21626	971	91
Spot_165	11020	868	8
Spot_203	30136	572	42
Spot_15	23410	326	23
Spot_50	33390	518	55
Spot_158	27457	584	55
Spot_246	26279	94	47
Spot_21	5318	125	10
Spot_47	13466	21	73
Spot_220	24693	179	29
Spot_255	39837	864	33
Spot_57	20034	437	58
Spot_257	11566	453	77
Spot_192	30659	942	99
Spot_298	10060	484	46
Spot_287	49319	648	98
Spot_200	2192	327	93
Spot_277	39614	32	69
Spot_85	47626	311	25
Spot_61	34559	688	1
Spot_57	10884	911	74
Spot_90	24479	18	100
Spot_69	3778	743	10
Spot_232	9156	781	29
Spot_66	3376	457	84
Spot_59	25798	729	32
Spot_75	19569	673	42
Spot_288	49416	240	21
Spot_172	26684	400	43
Spot_186	10467	325	12
Spot_197	47161	162	46
Spot_37	34875	97	93
Spot_76	4775	501	85
Spot_46	30757	468	90
Spot_77	2851	67	24
Spot_71	42097	173	84
Spot_184	30652	654	66
Spot_22	14870	577	54
Spot_238	41834	774	28
Spot_276	26860	957	81
Spot_215	46423	448	12
Spot_158	8321	407	72
Spot_155	23293	733	16
Spot_239	19512	845	48
Spot_291	32183	43	100
Spot_96	43071	763	4
Spot_58	45331	315	55
Spot_228	2731	799	83
Spot_18	10587	932	64
Spot_137	22234	81	72
Spot_25	27053	585	92
Spot_61	23646	822	34
Spot_241	43891	794	45
Spot_92	22009	686	28
Spot_55	47408	497	75
Spot_183	6240	404	99
Spot_256	42387	785	16
Spot_161	31679	61	14
Spot_150	48224	213	16
Spot_280	19155	837	75
Spot_139	49809	11	19
Spot_137	14464	613	5
Spot_197	22219	294	17
Spot_254	6301	684	73
Spot_112	37041	71	66
Spot_201	10216	529	3
Spot_53	5802	76	96
Spot_74	37380	117	2
Spot_118	41324	448	30
Spot_119	42821	706	88
Spot_191	14948	981	56
Spot_224	48986	82	88
Spot_68	7245	993	47
Spot_86	13831	868	91
Spot_42	23618	380	44
Spot_173	47869	41	24
Spot_244	29430	585	79
Spot_112	49317	30	33
Spot_123	43700	344	40
Spot_143	25659	604	36
Spot_134	5147	80	95
Spot_171	15981	850	29
Spot_54	34882	370	17
Spot_109	9326	418	42
Spot_182	38471	677	88
Spot_260	32484	429	69
Spot_169	30346	836	83
Spot_33	22445	194	17
Spot_111	19579	953	36
Spot_150	31339	840	77
Spot_100	45383	528	82
Spot_190	25346	682	59
Spot_87	2332	538	68
Spot_105	2016	921	84
Spot_45	4840	659	60
Spot_236	37379	513	14
Spot_6	15636	311	80
Spot_270	16220	868	20
Spot_23	28099	112	88
Spot_56	16338	938	23
Spot_153	3606	767	57
Spot_250	18144	984	30
Spot_36	2648	234	88
Spot_227	30556	626	26
Spot_261	4686	592	5
Spot_161	6214	495	89
Spot_54	12922	277	47
Spot_151	2768	257	38
Spot_210	34892	981	67
Spot_81	38877	932	4
Spot_184	14603	220	64
Spot_39	7927	952	56
Spot_193	37909	357	5
Spot_268	29279	773	4
Spot_135	5844	964	72
Spot_21	23879	789	8
Spot_224	14355	253	39
Spot_215	26399	874	38
Spot_285	5972	741	42
Spot_128	8352	418	74
Spot_106	16148	325	60
Spot_130	45486	157	29
Spot_196	45124	920	22
Spot_138	38223	526	80
Spot_14	21153	292	75
Spot_285	19300	498	90
Spot_277	42207	873	28
Spot_145	32203	977	2
Spot_116	37397	268	11
Spot_192	7583	88	30
Spot_166	16095	986	22
Spot_143	34044	876	46
Spot_135	10699	780	14
Spot_298	12339	846	37
Spot_5	20443	62	47
Spot_148	13452	353	46
Spot_226	5233	514	68
Spot_53	21220	462	59
Spot_121	11452	750	9
Spot_41	34640	266	45
Spot_151	41543	58	67
Spot_150	27982	105	24
Spot_151	1058	730	88
Spot_191	47061	135	4
Spot_90	33469	500	41
Spot_154	42428	963	77
Spot_290	9090	510	0
Spot_235	43007	4	2
Spot_299	49904	800	61
Spot_166	4879	76	87
Spot_131	22791	651	66
Spot_187	23627	281	70
Spot_98	45427	625	21
Spot_8	7626	734	84
Spot_297	43557	190	57
Spot_288	2223	317	61
Spot_271	44424	824	55
Spot_194	45501	247	33
Spot_21	16378	801	18
Spot_237	18090	568	13
Spot_63	49240	791	26
Spot_53	39446	822	45
Spot_7	1707	472	10
Spot_202	7889	807	60
Spot_35	5949	823	43
Spot_119	46337	561	15
Spot_134	3015	36	35
Spot_177	35584	838	19
Spot_293	46581	758	81
Spot_155	25865	990	79
Spot_186	25628	495	70
Spot_108	45941	658	93
Spot_256	3438	72	57
Spot_174	12987	74	90
Spot_263	22215	744	76
Spot_36	16154	329	64
Spot_294	14183	559	89
Spot_149	1651	590	59
Spot_155	13674	996	96
Spot_14	28697	666	91
Spot_74	14683	265	92
Spot_288	27064	561	1
Spot_112	46416	904	46
Spot_39	7990	169	5
Spot_271	4077	505	75
Spot_1	18090	945	27
Spot_286	8738	518	29
Spot_137	18321	858	47
Spot_269	47972	502	98
Spot_272	14193	944	58
Spot_96	3215	11	50
Spot_77	18867	556	16
Spot_18	42836	650	20
Spot_207	44634	73	34
Spot_11	9908	517	16
Spot_120	28313	699	45
Spot_141	42720	216	28
Spot_46	13195	714	14
Spot_89	24807	196	67
Spot_6	20585	176	31
Spot_22	22424	848	85
Spot_12	47068	531	43
Spot_206	45443	960	52
Spot_25	13244	145	28
Spot_190	13105	211	99
Spot_94	30349	963	60
Spot_16	16872	92	43
Spot_83	8083	148	17
Spot_192	48526	741	78
Spot_53	33669	490	96
Spot_128	8764	458	74
Spot_50	27286	990	29
Spot_102	42970	356	77
Spot_216	28621	84	20
Spot_257	40949	775	93
Spot_166	2014	506	1
Spot_103	48640	80	63
Spot_237	26660	262	81
Spot_186	34435	141	96
Spot_67	46989	671	9
Spot_72	32909	830	48
Spot_236	23459	914	89
Spot_3	3688	726	24
Spot_39	42290	51	61
Spot_256	2927	611	63
Spot_111	34990	572	39
Spot_69	39205	597	10
Spot_230	9535	770	94
Spot_38	8264	879	15
Spot_244	31692	422	35
Spot_147	8870	60	95
Spot_107	23100	333	70
Spot_106	15911	265	61
Spot_220	12553	822	3
Spot_180	3864	933	43
Spot_9	4847	889	73
Spot_20	14395	15	68
Spot_14	25769	618	66
Spot_262	28165	147	49
Spot_85	46206	530	82
Spot_260	14453	372	6
Spot_22	21397	714	54
Spot_232	25880	163	88
Spot_92	39444	922	65
Spot_297	12908	423	24
Spot_168	21960	97	67
Spot_241	18133	944	84
Spot_284	18292	306	76
Spot_204	19279	357	39
Spot_266	45170	668	54
Spot_182	39014	213	84
Spot_253	3740	959	39
Spot_132	15763	13	18
Spot_161	34785	945	62
Spot_157	3885	563	70
Spot_278	30670	545	70
Spot_242	23055	169	30
Spot_115	30378	743	95
Spot_10	33862	892	59
Spot_54	49705	775	83
Spot_57	6867	106	91
Spot_49	45926	807	85
Spot_159	25870	222	27
Spot_115	4382	236	79
Spot_264	27363	811	36
Spot_169	40025	522	31
Spot_270	35237	513	78
Spot_152	7264	474	72
Spot_243	20611	365	94
Spot_18	6788	32	22
Spot_280	46607	136	42
Spot_286	41902	887	57
Spot_262	12728	810	87
Spot_273	17147	287	17
Spot_234	26680	952	6
Spot_282	4523	754	64
Spot_124	46227	424	50
Spot_51	45136	386	94
Spot_298	17039	683	40
Spot_42	30851	590	4
Spot_23	41907	418	46
Spot_126	18770	512	38
Spot_216	37967	518	73
Spot_273	27898	913	52
Spot_183	39097	77	29
Spot_124	16102	395	87
Spot_203	49372	97	75
Spot_250	48595	733	98
Spot_121	49749	104	78
Spot_125	8165	348	10
Spot_165	26414	433	95
Spot_28	49043	401	19
Spot_58	41031	433	25
Spot_48	13160	572	81
Spot_54	29107	6	85
Spot_15	27911	62	91
Spot_60	34765	959	21
Spot_295	6781	585	77
Spot_183	34306	225	72
Spot_41	44445	201	35
Spot_88	30132	105	51
Spot_112	11394	898	81
Spot_15	32190	354	67
Spot_24	22277	330	0
Spot_202	47355	957	78
Spot_177	33542	826	25
Spot_29	30778	402	10
Spot_257	8372	986	81
Spot_169	48065	330	30
Spot_27	47642	627	20
Spot_283	12899	320	59
Spot_42	41481	242	3
Spot_108	6748	666	60
Spot_147	49393	26	14
Spot_97	21708	935	40
Spot_83	5886	933	0
Spot_43	38680	684	32
Spot_56	34174	853	80
Spot_119	19430	906	42
Spot_120	48215	200	47
Spot_210	20581	574	76
Spot_116	41442	356	19
Spot_55	17681	870	87
Spot_15	22370	539	18
Spot_57	45040	318	26
Spot_134	33119	372	37
Spot_300	33087	338	89
Spot_28	32975	884	39
Spot_101	38466	750	89
Spot_205	11169	502	82
Spot_57	3189	685	40
Spot_4	39814	873	82
Spot_244	41892	480	96
Spot_28	24901	591	18
Spot_282	46401	426	30
Spot_291	41806	810	76
Spot_160	37842	331	67
Spot_235	11298	461	57
Spot_155	10496	610	54
Spot_103	40539	919	24
Spot_243	10543	860	40
Spot_94	36531	435	78
Spot_1	1513	368	100
Spot_15	34723	963	32
Spot_98	48074	161	30
Spot_247	31061	32	89
Spot_220	26563	303	45
Spot_273	34964	469	76
Spot_16	38135	899	17
Spot_154	13989	525	15
Spot_60	11395	73	75
Spot_40	32918	192	98
Spot_20	11521	648	12
Spot_36	38486	597	76
Spot_183	25899	256	95
Spot_202	7768	987	34
Spot_79	49059	940	8
Spot_268	42721	555	89
Spot_31	30260	718	32
Spot_274	2834	851	43
Spot_273	22725	378	85
Spot_66	48399	794	63
Spot_90	7046	46	10
Spot_62	39669	826	53
Spot_54	27465	6	16
Spot_224	4130	798	0
Spot_143	17349	812	14
Spot_125	15640	891	52
Spot_73	11983	547	96
Spot_9	2730	881	96
Spot_82	34333	168	17
Spot_199	45043	779	14
Spot_108	2144	722	18
Spot_96	30331	480	48
Spot_225	3406	485	51
Spot_35	27037	658	56
Spot_84	27726	266	74
Spot_218	8883	235	42
Spot_144	17753	291	92
Spot_256	9800	800	52
Spot_107	30895	736	9
Spot_232	45463	997	50
Spot_236	20193	106	3
Spot_86	17566	208	32
Spot_215	26153	222	81
Spot_263	21665	602	94
Spot_221	13447	900	51
Spot_244	10261	894	75
Spot_11	23828	861	29
Spot_132	40177	607	96
Spot_141	44169	336	49
Spot_216	12919	491	70
Spot_68	28496	89	77
Spot_237	2999	194	72
Spot_149	37792	99	20
Spot_293	22474	95	58
Spot_37	5147	776	2
Spot_7	34532	866	36
Spot_205	16928	387	54
Spot_182	26485	37	13
Spot_54	25614	465	18
Spot_104	3651	878	50
Spot_41	26596	975	69
Spot_162	12568	689	16
Spot_121	43507	758	29
Spot_10	11069	720	7
Spot_31	40243	20	76
Spot_66	30463	199	59
Spot_42	14487	534	7
Spot_157	38663	85	21
Spot_199	35447	892	55
Spot_276	24116	396	78
Spot_143	11568	443	85
Spot_236	42085	318	14
Spot_250	49629	316	90
Spot_122	4491	33	18
Spot_68	6651	158	64
Spot_143	32347	686	71
Spot_89	2334	135	19
Spot_34	9157	865	30
Spot_94	8083	796	23
Spot_148	45490	844	32
Spot_159	30594	847	67
Spot_150	7926	887	49
Spot_281	43447	161	71
Spot_266	18207	638	82
Spot_81	32815	852	54
Spot_33	27296	391	63
Spot_150	4750	16	53
Spot_53	23442	640	52
Spot_166	41346	41	78
Spot_209	15776	247	93
Spot_232	32394	560	29
Spot_232	39430	459	47
Spot_198	39853	322	58
Spot_92	12314	254	78
Spot_212	37152	58	4
Spot_67	36500	160	93
Spot_170	23124	734	39
Spot_65	9206	477	2
Spot_37	38148	305	92
Spot_173	43579	297	48
Spot_102	45218	919	25
Spot_80	3209	103	73
Spot_107	20686	769	4
Spot_25	30754	728	24
Spot_6	33559	31	66
Spot_115	28329	81	63
Spot_118	3421	952	1
Spot_114	26009	535	90
Spot_51	9007	987	87
Spot_168	42830	842	18
Spot_211	11589	736	45
Spot_232	34191	175	82
Spot_297	2408	683	23
Spot_66	22457	129	49
Spot_186	15938	413	83
Spot_204	14368	39	42
Spot_145	12183	172	45
Spot_215	8821	512	44
Spot_205	21129	663	48
Spot_170	26682	888	26
Spot_206	48383	433	47
Spot_213	42246	812	10
Spot_230	14479	134	76
Spot_208	46028	718	74
Spot_204	21909	22	6
Spot_185	14990	444	50
Spot_268	30591	58	34
Spot_79	12712	560	16
Spot_17	20499	528	21
Spot_227	23183	908	91
Spot_26	33231	193	99
Spot_169	30957	201	57
Spot_81	19684	393	14
Spot_9	19816	397	93
Spot_65	36939	473	57
Spot_93	49053	643	99
Spot_75	24245	942	10
Spot_163	10202	265	95
Spot_94	3044	970	25
Spot_152	4118	5	94
Spot_57	29506	925	100
Spot_221	1231	690	12
Spot_40	34895	254	33
Spot_61	42241	976	90
Spot_110	12297	2	38
Spot_262	16504	499	3
Spot_277	28727	610	75
Spot_89	42021	557	40
Spot_184	39333	939	44
Spot_145	2889	704	4
Spot_5	5996	422	79
Spot_177	45216	591	99
Spot_102	37405	934	19
Spot_131	8288	100	90
Spot_144	12053	954	80
Spot_217	33107	134	74
Spot_216	49820	593	25
Spot_164	27900	710	81
Spot_238	26874	720	92
Spot_88	45910	683	87
Spot_144	10461	925	31
Spot_166	20836	430	76
Spot_58	20886	618	82
Spot_5	6290	998	5
Spot_141	37704	430	27
Spot_183	4308	535	55
Spot_76	3495	390	68
Spot_17	49778	950	48
Spot_261	41556	190	18
Spot_48	12986	931	77
Spot_211	24550	715	16
Spot_33	28202	737	46
Spot_69	30424	699	66
Spot_44	43954	280	57
Spot_22	26580	831	9
Spot_104	23435	619	15
Spot_117	49654	875	62
Spot_59	8203	122	90
Spot_126	35453	884	5
Spot_128	14490	371	74
Spot_52	43269	68	67
Spot_203	2702	513	47
Spot_88	30630	487	3
Spot_188	32967	291	79
Spot_176	18803	985	4
Spot_173	15235	723	54
Spot_39	15642	587	32
Spot_52	8591	386	68
Spot_87	6360	585	0
Spot_221	14188	297	10
Spot_285	35783	724	39
Spot_46	7999	415	9
Spot_249	10153	185	71
Spot_64	13220	581	59
Spot_1	40275	242	37
Spot_150	31044	357	35
Spot_251	7280	956	93
Spot_162	7290	710	73
Spot_125	5947	249	61
Spot_295	43291	319	23
Spot_107	30126	520	23
Spot_143	24157	761	51
Spot_13	39823	876	99
Spot_241	40372	749	87
Spot_203	40868	467	4
Spot_279	49471	71	98
Spot_249	2211	707	79
Spot_209	8383	855	91
Spot_163	39112	539	20
Spot_101	15355	267	66
Spot_66	43825	110	84
Spot_65	6008	270	9
Spot_34	30425	572	62
Spot_214	7136	889	79
Spot_174	11935	574	14
Spot_68	20233	526	60
Spot_211	38726	550	28
Spot_265	12804	931	14
Spot_177	2940	773	92
Spot_176	21457	150	10
Spot_231	15511	829	26
Spot_108	10685	293	60
Spot_242	10520	258	1
Spot_94	14168	376	69
Spot_86	42088	724	76
Spot_296	17993	338	56
Spot_217	27470	42	25
Spot_95	14730	729	91
Spot_112	4623	289	89
Spot_59	11034	925	3
Spot_106	18650	286	36
Spot_217	8583	286	74
Spot_265	7498	466	32
Spot_112	28634	945	31
Spot_97	22638	331	64
Spot_139	22774	890	41
Spot_234	8061	559	84
Spot_78	24646	5	20
Spot_95	44813	623	76
Spot_31	12961	398	25
Spot_240	9068	654	87
Spot_286	16328	969	72
Spot_219	6729	248	78
Spot_193	37174	50	10
Spot_244	6055	514	100
Spot_26	28486	906	87
Spot_95	25655	622	10
Spot_118	10483	299	92
Spot_97	14920	291	60
Spot_104	36675	323	29
Spot_164	48659	19	69
Spot_46	39649	622	4
Spot_81	27249	94	9
Spot_251	43143	228	82
Spot_104	4445	342	13
Spot_111	1171	220	74
Spot_229	33596	311	43
Spot_23	12674	78	90
Spot_266	38223	361	37
Spot_140	49863	792	19
Spot_88	27817	6	89
Spot_38	49910	665	74
Spot_205	42784	796	100
Spot_282	39793	967	45
Spot_161	3746	400	30
Spot_236	27805	655	35
Spot_224	32412	117	55
Spot_203	28379	457	74
Spot_82	43031	244	82
Spot_36	13306	561	77
Spot_150	10618	666	35
Spot_91	33468	623	43
Spot_232	40653	497	29
Spot_24	24831	658	49
Spot_153	4718	691	48
Spot_276	19423	907	93
Spot_268	19738	632	54
Spot_201	17202	459	54
Spot_296	34966	678	37
Spot_260	14414	335	91
Spot_215	14570	940	19
Spot_135	35729	76	40
Spot_120	34882	316	71
Spot_105	31782	406	1
Spot_144	12350	937	46
Spot_225	43690	765	26
Spot_98	1013	644	38
Spot_96	35423	307	34
Spot_65	20070	607	49
Spot_43	25703	696	9
Spot_208	44317	56	76
Spot_181	34550	934	91
Spot_142	32176	689	22
Spot_39	1831	259	15
Spot_250	24879	888	72
Spot_223	19789	973	93
Spot_219	26784	589	4
Spot_39	6010	624	52
Spot_197	2817	402	28
Spot_222	1642	300	45
Spot_202	46931	434	45
Spot_220	44106	304	93
Spot_103	44636	121	37
Spot_9	46957	265	75
Spot_77	40593	869	11
Spot_166	15292	901	41
Spot_264	8481	130	63
Spot_248	19830	889	62
Spot_70	41412	327	30
Spot_30	20384	988	40
Spot_95	37581	729	49
Spot_110	21076	900	53
Spot_293	46321	769	87
Spot_166	3188	670	79
Spot_152	46271	264	69
Spot_296	43926	217	48
Spot_34	23696	651	0
Spot_133	38217	395	30
Spot_300	29011	169	36
Spot_60	12593	424	33
Spot_57	22124	800	13
Spot_120	24402	179	56
Spot_243	13576	741	77
Spot_283	24521	110	78
Spot_118	30630	480	19
Spot_102	23895	92	72
Spot_182	15509	693	37
Spot_34	7674	335	82
Spot_246	36258	620	18
Spot_162	1658	679	85
Spot_155	4452	761	79
Spot_103	16508	253	16
Spot_45	40048	969	23
Spot_105	36668	310	7
Spot_278	13060	727	71
Spot_109	40204	979	15
Spot_74	6183	89	67
Spot_166	28107	236	57
Spot_266	28709	955	90
Spot_35	11510	567	1
Spot_244	19124	754	96
Spot_272	6442	300	4
Spot_151	2552	794	21
Spot_22	9235	499	100
Spot_251	15741	16	68
Spot_108	47741	848	78
Spot_227	17919	424	64
Spot_294	34157	681	88
Spot_170	4672	514	42
Spot_79	7830	380	81
Spot_213	36841	447	92
Spot_105	5199	708	96
Spot_287	47898	822	51
Spot_248	28956	99	98
Spot_79	7726	964	24
Spot_287	36911	152	27
Spot_149	33077	421	48
Spot_37	20210	625	18
Spot_200	4520	26	77
Spot_299	38774	405	76
Spot_62	15174	204	66
Spot_244	19405	296	90
Spot_14	37062	1	44
Spot_156	8817	362	77
Spot_267	49280	785	1
Spot_108	32956	213	44
Spot_193	41694	592	28
Spot_164	42852	841	67
Spot_20	49489	899	40
Spot_256	39765	342	99
Spot_33	32232	819	100
Spot_255	4869	135	46
Spot_98	16005	556	80
Spot_159	29717	46	63
Spot_76	1227	945	98
Spot_216	26953	534	99
Spot_176	6685	618	21
Spot_4	25332	631	36
Spot_186	13193	397	8
Spot_100	48747	247	42
Spot_77	27286	603	63
Spot_165	44400	670	71
Spot_50	17407	241	40
Spot_128	15620	991	42
Spot_93	1520	423	28
Spot_75	47099	104	97
Spot_87	21496	533	68
Spot_163	46601	958	21
Spot_41	44446	92	59
Spot_42	46555	557	70
Spot_207	48070	48	26
Spot_284	35485	219	19
Spot_159	10443	732	1
Spot_231	10276	924	82
Spot_227	20544	900	87
Spot_51	26152	20	18
Spot_211	25008	950	95
Spot_194	26102	465	95
Spot_28	6860	169	70
Spot_33	14043	129	32
Spot_128	8192	636	94
Spot_15	19370	150	16
Spot_87	19310	90	28
Spot_199	30388	562	20
Spot_52	12765	51	57
Spot_287	16729	889	6
Spot_50	43982	193	28
Spot_37	4809	750	35
Spot_167	16868	189	40
Spot_164	15592	127	84
Spot_32	15343	667	28
Spot_159	1582	908	80
Spot_135	16847	495	5
Spot_187	7503	135	15
Spot_35	48847	292	20
Spot_265	35599	759	67
Spot_208	33222	987	9
Spot_213	21032	356	18
Spot_226	47275	405	10
Spot_210	38698	662	4
Spot_192	22243	293	52
Spot_185	41010	847	62
Spot_277	29580	856	1
Spot_193	29129	701	7
Spot_76	4580	59	77
Spot_30	4485	895	82
Spot_94	11523	705	38
Spot_90	29403	518	97
Spot_63	10229	257	29
Spot_34	18130	988	63
Spot_261	2717	831	62
Spot_38	31360	611	84
Spot_102	2081	637	94
Spot_163	36767	735	78
Spot_195	31782	67	65
Spot_180	11355	341	54
Spot_95	42334	519	15
Spot_174	6168	811	26
Spot_113	41339	359	1
Spot_95	25492	12	42
Spot_50	21413	457	34
Spot_160	48746	669	34
Spot_80	41212	254	69
Spot_290	28388	514	80
Spot_61	30555	261	25
Spot_179	32270	739	59
Spot_228	36689	967	87
Spot_184	38391	199	72
Spot_109	8628	374	86
Spot_213	10702	268	66
Spot_102	2976	5	39
Spot_83	49139	977	92
Spot_179	2194	835	77
Spot_129	20478	534	14
Spot_269	43580	521	98
Spot_131	13307	812	85
Spot_50	14582	76	63
Spot_188	10467	626	74
Spot_189	49095	31	99
Spot_108	32695	905	64
Spot_85	21417	137	51
Spot_272	28869	929	90
Spot_254	27157	338	28
Spot_259	46999	89	28
Spot_42	7167	75	9
Spot_32	40149	250	48
Spot_173	48297	379	78
Spot_264	23718	685	51
Spot_260	4065	500	67
Spot_16	46711	669	6
Spot_33	49984	525	71
Spot_186	48716	742	18
Spot_41	46239	967	41
Spot_238	24482	89	61
Spot_118	33514	356	18
Spot_299	4228	786	61
Spot_4	12348	380	64
Spot_89	1447	979	47
Spot_214	48618	365	69
Spot_164	12700	370	51
Spot_146	46760	389	19
Spot_32	24699	987	80
Spot_39	25448	564	53
Spot_150	20767	554	55
Spot_245	9344	372	42
Spot_184	47911	972	12
Spot_36	41911	625	98
Spot_156	35152	520	1
Spot_221	22025	866	47
Spot_135	5670	474	95
Spot_95	23634	88	66
Spot_70	32104	378	99
Spot_252	40833	820	49
Spot_74	42841	330	43
Spot_215	18444	226	62
Spot_251	41513	388	86
Spot_36	11220	98	26
Spot_129	47296	189	82
Spot_144	8624	620	2
Spot_253	42453	220	1
Spot_67	46397	681	45
Spot_266	29598	453	98
Spot_188	47810	378	41
Spot_140	6788	262	61
Spot_283	13692	547	68
Spot_124	15594	737	3
Spot_296	27890	473	51
Spot_162	32904	222	5
Spot_47	27243	852	51
Spot_102	8962	165	20
Spot_241	2839	135	39
Spot_124	28713	20	41
Spot_177	28777	276	10
Spot_167	28785	115	25
Spot_41	3487	340	95
Spot_62	40968	168	84
Spot_4	41138	902	15
Spot_193	14031	990	54
Spot_166	26788	649	48
Spot_163	14702	851	46
Spot_113	39169	751	57
Spot_163	28416	494	48
Spot_167	18447	252	75
Spot_178	34063	346	36
Spot_4	47352	614	1
Spot_111	46979	683	58
Spot_225	24809	66	15
Spot_35	29813	239	82
Spot_281	28017	780	64
Spot_217	5425	885	77
Spot_68	16001	413	89
Spot_27	48684	61	65
Spot_228	21722	541	66
Spot_6	23546	881	68
Spot_144	17873	539	10
Spot_270	5056	361	47
Spot_214	2569	90	8
Spot_172	19476	685	30
Spot_46	44501	484	82
Spot_3	4460	504	16
Spot_40	4377	668	22
Spot_193	28445	249	16
Spot_34	10285	468	28
Spot_173	2983	851	69
Spot_224	17037	286	44
Spot_126	23881	618	98
Spot_47	41294	259	61
Spot_247	42773	206	39
Spot_108	8523	181	16
Spot_67	43696	362	69
Spot_130	4169	760	54
Spot_44	41195	538	8
Spot_113	3763	207	70
Spot_245	15563	465	57
Spot_186	23613	603	78
Spot_196	11486	917	16
Spot_69	35993	327	25
Spot_148	11348	600	89
Spot_192	34780	798	92
Spot_266	41935	253	9
Spot_64	22405	653	92
Spot_174	10112	768	16
Spot_53	48587	316	3
Spot_263	44679	13	56
Spot_156	45062	165	46
Spot_94	47313	494	32
Spot_295	8253	295	59
Spot_300	45884	815	25
Spot_8	30710	981	17
Spot_205	8835	519	64
Spot_33	40744	915	36
Spot_159	24544	96	39
Spot_278	31503	896	95
Spot_20	4271	89	98
Spot_264	30904	95	96
Spot_65	23857	558	45
Spot_292	8774	865	33
Spot_76	26047	962	71
Spot_50	19670	81	67
Spot_204	5923	550	57
Spot_223	21364	455	18
Spot_29	18283	413	12
Spot_166	24885	10	40
Spot_129	25501	367	48
Spot_191	4373	421	80
Spot_28	37556	157	40
Spot_293	36048	506	1
Spot_155	48299	985	96
Spot_112	34306	892	68
Spot_148	42578	133	76
Spot_160	16827	437	13
Spot_225	41166	131	66
Spot_132	24596	992	54
Spot_12	45753	779	38
Spot_202	38005	27	90
Spot_68	24560	244	90
Spot_44	34508	365	45
Spot_299	31445	306	30
Spot_42	48344	360	14
Spot_218	39818	800	52
Spot_110	9436	775	84
Spot_259	19820	223	40
Spot_29	7123	899	78
Spot_152	42731	823	30
Spot_169	12130	130	28
Spot_68	36595	690	6
Spot_201	6004	554	53
Spot_148	14815	467	78
Spot_256	19529	335	62
Spot_113	38671	538	87
Spot_245	8539	745	80
Spot_123	15861	817	54
Spot_45	26300	883	72
Spot_70	33189	607	35
Spot_216	6979	922	52
Spot_133	48274	55	76
Spot_8	1880	178	49
Spot_113	7448	625	1
Spot_215	40760	894	53
Spot_296	38541	935	32
Spot_165	46233	952	25
Spot_1	27987	156	75
Spot_196	20081	69	36
Spot_287	41309	546	51
Spot_16	47610	29	21
Spot_215	5458	688	96
Spot_173	23542	242	27
Spot_208	37791	951	48
Spot_138	47229	680	11
Spot_20	34585	387	64
Spot_54	20669	759	94
Spot_194	26580	38	34
Spot_82	23703	156	44
Spot_119	17620	836	96
Spot_57	19370	416	35
Spot_225	8155	709	62
Spot_93	20759	233	3
Spot_233	4650	735	27
Spot_268	38280	384	50
Spot_151	8943	537	14
Spot_53	42282	350	74
Spot_255	13945	619	5
Spot_33	32218	488	21
Spot_128	27237	307	62
Spot_134	19980	388	36
Spot_275	19021	30	91
Spot_50	46908	891	59
Spot_276	27184	762	56
Spot_255	17028	318	71
Spot_236	37074	566	27
Spot_251	22351	882	50
Spot_22	21014	971	4
Spot_66	19849	516	21
Spot_180	15510	507	41
Spot_237	29107	116	64
Spot_4	11796	9	45
Spot_195	23621	69	25
Spot_224	2749	66	12
Spot_47	4561	615	52
Spot_263	22202	400	28
Spot_81	9874	576	23
Spot_130	8920	808	70
Spot_172	39256	449	3
Spot_100	38002	689	25
Spot_19	33631	40	30
Spot_137	17817	536	9
Spot_68	45497	906	10
Spot_34	26342	695	85
Spot_122	31585	932	58
Spot_234	42480	698	2
Spot_153	16482	356	10
Spot_266	27428	380	67
Spot_13	26195	202	8
Spot_172	31113	744	1
Spot_52	32776	340	30
Spot_221	1022	464	66
Spot_219	35014	220	19
Spot_300	37114	810	95
Spot_169	2442	341	56
Spot_164	23184	718	36
Spot_253	20285	459	69
Spot_124	40418	897	17
Spot_53	8640	603	64
Spot_47	1379	616	56
Spot_107	42364	820	71
Spot_151	13321	686	77
Spot_62	15236	214	82
Spot_150	1067	762	81
Spot_222	13682	622	64
Spot_121	41972	186	74
Spot_294	40327	894	64
Spot_49	35638	498	33
Spot_73	35414	777	16
Spot_32	2914	4	10
Spot_62	33017	481	34
Spot_206	20909	479	23
Spot_102	11857	258	49
Spot_241	12031	737	63
Spot_209	25229	84	70
Spot_87	36235	186	98
Spot_221	14169	241	52
Spot_296	20824	666	16
Spot_26	12307	675	68
Spot_175	42312	576	68
Spot_248	32612	829	81
Spot_179	37729	109	29
Spot_228	43253	638	75
Spot_238	20209	80	40
Spot_144	5265	41	12
Spot_228	45204	919	4
Spot_280	11072	42	1
Spot_99	26634	781	50
Spot_272	21633	359	39
Spot_288	27034	129	61
Spot_278	4939	796	36
Spot_116	43635	63	16
Spot_136	28135	309	0
Spot_90	42980	831	78
Spot_23	19782	186	71
Spot_57	3626	82	91
Spot_37	8097	321	42
Spot_247	37480	746	62
Spot_278	37688	899	17
Spot_162	11348	518	78
Spot_121	8767	218	69
Spot_242	43668	855	49
Spot_51	39621	985	90
Spot_207	35663	507	14
Spot_53	45577	458	52
Spot_222	26222	42	43
Spot_128	14417	376	40
Spot_78	33487	341	54
Spot_237	29868	433	84
Spot_108	47218	237	18
Spot_14	2394	282	91
Spot_202	36488	403	62
Spot_42	46522	869	19
Spot_85	41946	373	79
Spot_257	18978	111	50
Spot_78	1912	671	73
Spot_29	30589	23	67
Spot_163	37346	735	49
Spot_196	15046	610	64
Spot_1	24433	562	86
Spot_195	19514	49	18
Spot_196	19421	419	26
Spot_41	17896	650	36
Spot_272	3751	704	28
Spot_253	45255	218	9
Spot_201	16470	5	76
Spot_163	44286	479	86
Spot_111	9266	63	29
Spot_28	34047	685	35
Spot_5	44686	286	10
Spot_221	3482	534	33
Spot_76	4378	989	59
Spot_170	20163	661	60
Spot_224	7901	68	84
Spot_289	6716	141	73
Spot_76	8402	843	73
Spot_181	36351	422	38
Spot_212	43973	487	49
Spot_9	5934	906	57
Spot_138	29193	561	1
Spot_64	15863	560	14
Spot_57	19122	667	17
Spot_6	1541	123	66
Spot_72	4222	150	44
Spot_233	35775	63	2
Spot_45	33058	961	46
Spot_86	45539	550	26
Spot_225	9230	740	97
Spot_78	19684	596	17
Spot_263	2487	363	25
Spot_217	28816	199	52
Spot_163	13266	266	6
Spot_93	10482	461	73
Spot_259	5850	865	27
Spot_166	6741	705	72
Spot_273	41694	17	36
Spot_156	22330	437	95
Spot_108	43221	850	0
Spot_52	9404	415	56
Spot_65	48888	512	42
Spot_199	4646	219	53
Spot_214	45131	739	52
Spot_151	31240	174	96
Spot_33	10999	389	24
Spot_147	9125	688	3
Spot_62	45273	980	13
Spot_280	20657	142	65
Spot_82	48443	494	27
Spot_53	18087	116	52
Spot_124	3510	731	86
Spot_89	23094	840	14
Spot_37	30147	664	96
Spot_253	31800	581	63
Spot_22	28342	848	90
Spot_16	16954	699	49
Spot_231	44785	590	36
Spot_277	23915	452	40
Spot_97	19422	921	84
Spot_177	32238	112	40
Spot_207	19281	673	57
Spot_16	45111	196	66
Spot_281	10476	730	24
Spot_223	35457	478	71
Spot_278	30924	329	21
Spot_216	47466	870	31
Spot_19	12586	68	67
Spot_286	24366	141	8
Spot_23	1352	670	4
Spot_82	25476	480	57
Spot_61	17650	283	84
Spot_210	5904	805	11
Spot_190	16019	291	22
Spot_16	19633	649	77
Spot_227	5247	13	38
Spot_190	48079	961	89
Spot_26	13977	385	23
Spot_226	8536	940	82
Spot_75	33944	245	91
Spot_272	31260	989	22
Spot_290	48591	453	18
Spot_183	25656	673	22
Spot_161	39781	841	78
Spot_84	27175	662	6
Spot_282	28900	60	23
Spot_220	13068	144	84
Spot_70	42166	19	6
Spot_23	8460	359	55
Spot_3	20962	147	26
Spot_147	29932	88	69
Spot_195	13498	92	87
Spot_130	19759	41	29
Spot_235	20209	591	5
Spot_139	2282	483	56
Spot_141	49410	612	14
Spot_2	21062	852	72
Spot_278	5046	146	60
Spot_272	12780	179	72
Spot_80	31237	890	72
Spot_262	8766	152	55
Spot_101	45021	663	16
Spot_249	10858	598	59
Spot_248	11824	545	22
Spot_173	38396	238	76
Spot_236	48286	449	5
Spot_193	2206	112	30
Spot_95	23924	924	26
Spot_69	4928	534	41
Spot_173	4879	406	10
Spot_201	8674	986	44
Spot_152	25140	884	64
Spot_138	44160	208	68
Spot_210	7351	426	72
Spot_283	12348	938	75
Spot_84	48073	72	38
Spot_13	44233	451	86
Spot_148	4455	996	99
Spot_265	35733	700	25
Spot_184	18081	289	0
Spot_230	49504	222	45
Spot_183	12011	769	91
Spot_124	47506	475	11
Spot_200	37299	792	87
Spot_169	38250	862	68
Spot_111	9362	931	100
Spot_80	12630	230	81
Spot_60	32240	52	69
Spot_159	41209	760	75
Spot_222	21933	50	92
Spot_241	35150	662	44
Spot_277	31336	791	39
Spot_152	37863	682	87
Spot_196	44210	619	89
Spot_193	38857	177	70
Spot_260	27362	743	16
Spot_256	37148	564	33
Spot_129	8883	26	50
Spot_285	26975	647	7
Spot_70	47098	76	94
Spot_244	15529	223	74
Spot_118	28296	918	52
Spot_143	43064	61	5
Spot_83	18122	726	55
Spot_107	16592	360	10
Spot_151	3207	696	15
Spot_119	14198	350	23
Spot_242	24345	773	48
Spot_221	21284	612	69
Spot_243	24173	550	50
Spot_163	39909	760	24
Spot_172	44852	739	89
Spot_48	38524	836	16
Spot_78	37099	165	82
Spot_281	48319	950	79
Spot_159	12748	342	70
Spot_11	17753	198	10
Spot_64	11596	722	46
Spot_53	18125	993	31
Spot_254	21367	516	80
Spot_107	48150	429	46
Spot_128	44189	958	19
Spot_14	32757	843	0
Spot_292	2268	283	95
Spot_297	5672	898	68
Spot_121	17320	957	57
Spot_116	3377	739	63
Spot_138	26005	861	61
Spot_258	37364	132	38
Spot_203	14642	191	97
Spot_153	22340	957	23
Spot_280	46754	230	83
Spot_102	8618	90	20
Spot_52	16832	445	12
Spot_10	14787	172	82
Spot_86	7063	648	20
Spot_58	36266	437	22
Spot_15	23368	999	72
Spot_127	35654	852	74
Spot_88	24570	523	32
Spot_185	2792	615	25
Spot_241	44222	511	93
Spot_131	26534	349	55
Spot_39	47130	707	90
Spot_272	36947	536	23
Spot_6	7928	987	65
Spot_111	44282	637	41
Spot_270	5816	759	77
Spot_290	30932	454	39
Spot_193	26706	292	22
Spot_126	18242	733	70
Spot_181	15038	134	53
Spot_12	28216	802	3
Spot_92	46290	190	79
Spot_136	22709	433	65
Spot_90	18094	731	95
Spot_200	16476	278	13
Spot_209	24042	481	81
Spot_50	25287	768	10
Spot_27	1450	784	8
Spot_56	18357	8	82
Spot_230	24716	570	24
Spot_60	18779	80	53
Spot_76	1100	276	36
Spot_172	17743	555	77
Spot_100	36829	397	14
Spot_63	42320	400	23
Spot_5	3368	388	43
Spot_240	30185	998	55
Spot_41	11934	58	94
Spot_37	36702	921	89
Spot_175	6249	417	77
Spot_271	40471	364	26
Spot_6	36077	869	55
Spot_241	49827	423	21
Spot_58	2569	621	98
Spot_241	11027	372	69
Spot_133	45939	409	9
Spot_137	45995	599	28
Spot_129	31961	184	70
Spot_76	33847	868	78
Spot_198	36360	613	34
Spot_148	12876	889	90
Spot_77	4914	863	6
Spot_153	49981	823	94
Spot_216	46008	486	63
Spot_109	34089	924	68
Spot_247	44241	427	18
Spot_106	12396	460	89
Spot_51	8347	235	27
Spot_67	20356	880	36
Spot_159	28336	527	9
Spot_100	33659	976	9
Spot_244	7912	56	5
Spot_261	34633	776	28
Spot_262	28184	592	97
Spot_265	29652	290	24
Spot_41	27135	106	28
Spot_159	41567	794	75
Spot_35	41152	668	58
Spot_66	26018	419	95
Spot_75	2068	261	42
Spot_133	31561	246	14
Spot_86	21477	190	53
Spot_55	17304	983	61
Spot_232	31355	740	26
Spot_289	43910	172	1
Spot_161	40358	457	71
Spot_235	21711	240	25
Spot_92	44562	811	98
Spot_2	25395	742	32
Spot_106	30829	370	5
Spot_216	6099	823	11
Spot_12	31228	609	12
Spot_256	8525	427	54
Spot_81	7576	926	45
Spot_211	37994	383	83
Spot_43	24905	934	68
Spot_127	29473	542	17
Spot_143	16762	217	69
Spot_60	21864	283	6
Spot_161	14373	193	52
Spot_290	5377	970	47
Spot_294	9384	343	11
Spot_180	27186	978	2
Spot_20	34204	982	0
Spot_278	23557	938	61
Spot_1	25203	776	30
Spot_286	27267	135	85
Spot_120	14249	51	76
Spot_162	11541	115	73
Spot_268	34807	638	89
Spot_223	32625	333	7
Spot_39	6322	30	84
Spot_103	6657	728	63
Spot_299	12021	50	3
Spot_2	18042	286	44
Spot_52	24525	500	10
Spot_60	43207	487	45
Spot_44	12619	365	30
Spot_100	16038	859	93
Spot_119	44660	885	48
Spot_263	11767	862	62
Spot_162	45368	320	58
Spot_131	34455	140	9
Spot_188	32529	591	63
Spot_254	33325	985	52
Spot_4	7861	391	87
Spot_251	15770	396	24
Spot_275	31962	504	27
Spot_260	2629	74	7
Spot_218	25329	545	80
Spot_154	36806	103	52
Spot_80	14910	846	85
Spot_74	35492	256	34
Spot_167	22976	82	86
Spot_217	3714	968	87
Spot_99	7540	135	19
Spot_300	26280	304	86
Spot_152	10279	634	17
Spot_226	1641	320	46
Spot_92	5194	291	93
Spot_78	15712	353	4
Spot_240	47748	603	49
Spot_121	45002	499	94
Spot_177	17929	58	39
Spot_214	42137	239	55
Spot_265	31281	118	17
Spot_229	48035	265	55
Spot_61	41587	327	23
Spot_170	25820	31	35
Spot_63	24361	679	71
Spot_34	47316	645	55
[truncated: 8,001 more rows]
